# Supplementary material for: Parenteral BCG vaccine induces lung-resident memory macrophages and trained immunity via the gut–lung axis
Source: Nat Immunol. 2022 Dec 1;23(12):1687–702. doi: 10.1038/s41590-022-01354-4 (PMC9747617; doi:10.1038/s41590-022-01354-4)
Supplement: Supplementary file 3 — Supplementary Tables 1–5. [file 41590_2022_1354_MOESM3_ESM.xlsx]

## Sheet: Supplementary Table 1
Gene IDs	Gene name
ACOX1	acyl-CoA oxidase I
ACADS	Short-chain specific acyl-CoA dehydrogenase
ACAA2	3-ketoacyl-CoA thiolase
ACADL	Long-chain specific acyl-CoA dehydrogenase
ACAA1A	3-ketoacyl-CoA thiolase A
CPT1A	Carnitine )-palmitoyltransferase 1
ACAT1	Acetyl-CoA acetyltransferase
ACOX3	acyl-CoA oxidase 3
Supplementary Table 1
Significantly reduced expression of the genes involved in fatty acid oxidation in mucosal-resident memory alveolar macrophages of BCG host

## Sheet: Supplementary Table 2
OTU	Phylum	Class	Order	Family	Genus	Log2FC	FDR
otu00069	Bacteroidetes	Bacteroidia	Bacteroidales	Muribaculaceae	NA	-10.241	1.5442e-15
otu00104	Firmicutes	Clostridia	Clostridiales	Lachnospiraceae	Lachnospiraceae_NK4A136_group	-23.794	2.5253e-13
otu00129	Firmicutes	Clostridia	Clostridiales	Lachnospiraceae	NA	-7.2648	4.5914e-07
otu00028	Firmicutes	Clostridia	Clostridiales	Lachnospiraceae	NA	-10.473	2.3317e-06
otu00046	Bacteroidetes	Bacteroidia	Bacteroidales	Muribaculaceae	NA	3.3299	6.3112e-06
otu00021	Bacteroidetes	Bacteroidia	Bacteroidales	Muribaculaceae	NA	2.8806	0.0005847
otu00128	Firmicutes	Clostridia	Clostridiales	Lachnospiraceae	Lachnospiraceae_FCS020_group	-7.8778	0.00092204
otu00175	Firmicutes	Clostridia	Clostridiales	Ruminococcaceae	Ruminiclostridium_9	-7.0744	0.0066731
otu00095	Firmicutes	Clostridia	Clostridiales	Lachnospiraceae	Lachnospiraceae_NK4A136_group	-7.8677	0.0066731
otu00049	Bacteroidetes	Bacteroidia	Bacteroidales	Muribaculaceae	NA	3.479	0.025366
otu00148	Firmicutes	Clostridia	Clostridiales	Lachnospiraceae	NA	8.5348	0.02912
otu00344	Bacteroidetes	Bacteroidia	BacteroidalesMuribaculaceae		NA	-7.6436	0.02912
otu00177	Firmicutes	Clostridia	Clostridiales	Lachnospiraceae	NA	-5.9319	0.02912
otu00682	Tenericutes	Mollicutes	Mollicutes_RF39	NA	NA	-4.6693	0.031431
otu00363	Bacteroidetes	Bacteroidia	Bacteroidales	Tannerellaceae	Parabacteroides	-7.0989	0.032838
otu00140	Firmicutes	Clostridia	Clostridiales	Lachnospiraceae	Lachnospiraceae_NK4A136_group	7.9097	0.04338
otu00110	Firmicutes	Clostridia	Clostridiales	Ruminococcaceae	NA	-6.9192	0.043429
otu00239	Firmicutes	Clostridia	Clostridiales	Ruminococcaceae	Ruminiclostridium_6	7.8472	0.044825
otu00512	Bacteroidetes	Bacteroidia	Bacteroidales	Muribaculaceae	NA	-4.2509	0.048489
Supplementary Table 2
OTUs that were significantly changed in 5wk BCG-vaccinated host compared to control
Texts in blue indicate those OTUs increased in BCG-vaccinated compared to control. NA: genus
not assigned.

## Sheet: Supplementary Table 3
OTU	Phylum	Class	Order	Family	Genus	Log2FC	FDR
otu00185	Firmicutes	Clostridia	Clostridiales	Lachnospiraceae	Lachnospiraceae_NK4A136_group	10.47	5.1886e-09
otu00069	Bacteroidetes	Bacteroidia	Bacteroidales	Muribaculaceae	NA	9.2786	1.4728e-07
otu00246	Firmicutes	Clostridia	Clostridiales	Lachnospiraceae	Roseburia	8.3772	0.00045145
otu00054	Bacteroidetes	Bacteroidia	Bacteroidales	Muribaculaceae	NA	3.5563	0.0021253
otu00024	Firmicutes	Clostridia	Clostridiales	Ruminococcaceae	Oscillibacter	2.7161	0.0059958
otu00599	Firmicutes	Clostridia	Clostridiales	Ruminococcaceae	Ruminiclostridium_6	6.7434	0.0081514
otu00198	Firmicutes	Clostridia	Clostridiales	Lachnospiraceae	NA	-8.7288	0.010285
otu00009	Bacteroidetes	Bacteroidia	Bacteroidales	Muribaculaceae	NA	2.8757	0.019745
otu00021	Bacteroidetes	Bacteroidia	Bacteroidales	Muribaculaceae	NA	-2943	0.019745
otu00046	Bacteroidetes	Bacteroidia	Bacteroidales	Muribaculaceae	NA	-3.2035	0.019745
otu00321	Firmicutes	Clostridia	Clostridiales	Lachnospiraceae	NA	9465	0.020125
otu00114	Firmicutes	Clostridia	Clostridiales	Lachnospiraceae	NA	-5.9385	0.033809
otu00480	Firmicutes	Clostridia	Clostridiales	Lachnospiraceae	Anaerostipes	8.8685	0.034809
otu00410	Firmicutes	Clostridia	Clostridiales	Clostridiales_vadinBB60_group	NA	7.1559	0.035459
Supplementary Table 3
OTUs that were significantly changed in 2wk BCG-vaccinated host compared to control
Texts in blue indicate those OTUs increased in BCG-vaccinated compared to control. NA: genus not assigned.

## Sheet: Supplementary Table 4
KO number	LIMMA adj.P.Val	KEGG name	KEGG Orthology
K02003	9.49e-09	ABC.CD.A; putative ABC transport system ATP-binding protein	Level 2: Protein families: signaling and cellular processes; Level 3: Transporters
K01104	0.00736548	protein-tyrosine phosphatase
K06180	0.00736548	23S rRNA pseudouridine1911/1915/1917 synthase
K15634	0.00736548	2,3-bisphosphoglycerate-dependent phosphoglycerate mutase	Level 2: Energy metabolism; Level 3: Glycolysis / Gluconeogenesis; Methane metabolism; Glycine, serine and threonine metabolism
K03696	0.0121066	ATP-dependent Clp protease ATP-binding subunit ClpC
K07052	0.022222	CAAX protease family protein
K01652	0.0344639	acetolactate synthase I/II/III large subunit	Level 2: Metabolism of cofactors and vitamins; Level 3: Butanoate metabolism; C5-Branched dibasic acid metabolism; Valine, leucine and isoleucine biosynthesis; Pantothenate and CoA biosynthesis
K00831	0.0362817	phosphoserine aminotransferase	Level 2: Energy metabolism; Level 3: Methane metabolism; Glycine, serine and threonine metabolism; Cysteine and methionine metabolism; Vitamin B6 metabolism; Amino acid related enzymes
K01834	0.0362817	2,3-bisphosphoglycerate-dependent phosphoglycerate mutase	Level 2: Energy metabolism; Level 3: Glycolysis / Gluconeogenesis; Methane metabolism; Glycine, serine and threonine metabolism; Glucagon signaling pathway; Central carbon metabolism in cancer
K02012	0.0362817	iron(III) transport system substrate-binding protein	Level 2: Membrane transport; Level 3: ABC transporters
K03701	0.0362817	excinuclease ABC subunit A	KEGG Orthology Level 2: Replication and repair KEGG Orthology Level 3: Nucleotide excision repair
K06199	0.0362817	fluoride exporter	Level 2: Protein families: signaling and cellular processes
K01940	0.0365135	argininosuccinate synthase	Level 2: Protein families: signaling and cellular processes; Level 3: Exosome
K03589	0.0396878	cell division protein FtsQ	Level 2: Protein families: genetic information processing; Level 3: Chromosome and associated proteins
K03628	0.0396878	transcription termination factor Rho	Level 2: Protein families: genetic information processing
K03741	0.0396878	arsenate reductase (thioredoxin)
K05837	0.0396878	rod shape determining protein RodA	Level 2: Protein families: genetic information processing; Level 3: Chromosome and associated proteins
K01119	0.0493235	2',3'-cyclic-nucleotide 2'-phosphodiesterase / 3'-nucleotidase	Level 2: Nucleotide metabolism; Level 3: Purine metabolism; Pyrimidine metabolism
K11741	0.0497739	quaternary ammonium compound-resistance protein SugE	Level 2: Protein families: signaling and cellular processes; Level 3: Transporters
Supplementary Table 4
Predicitve functional molecules that were significantly differed between BCG-vaccinated host and control
Texts in red indicate those functional molecules increased and texts in blue indicate those functinal molecule decreased in BCG host compared to control. The differential abundance analysis was performed using limma package based on limma-voom approach (see Methods)

## Sheet: Supplememntary Table 5
Antibodies for Immunostaining
Antibody	Clone	Catalog Number	Dilution	Supplier	Validation
Purified Rat Anti-Mouse CD16/CD32	2.4G2	Cat# 553141, RRID:AB_394656	1:200	BD BioSciences
Fluorochrome labeled mAbs for identification of pulmonary myeloid cells including AM, interstitial macrophages, monocyte-derived macrophages, monocytes, dendritic cells, neutrophils, blood monocytes, peritoneal macrophages and intracellular cytokines
Anti-mouse CD45 APC-Cy7	30-F11	Cat# 557659, RRID:AB_396774	1:400	BD Biosciences	Validated by flow cytometric analysis on mouse splenocytes
Anti-mouse CD11b PE-Cy7	M1/70	Cat# 552850, RRID:AB_394491	1:400	BD Biosciences	Validated by staining of C57Bl/6 bone marrow cells
Anti-mouse CD11c APC	HL3	Cat# 550261, RRID:AB_398460	1:200	BD Biosciences	Validated by staining of C57Bl/6 splenocytes.
Anti-mouse MHC II AF700	M5/114.15.2	Cat# 56-5321-82, RRID:AB_494009	1:200	Thermo Fisher Scientific	Validated by flow cytometric analysis on mouse splenocytes
Anti-mouse CD3 V450	17A2	Cat# 561389, RRID:AB_10679120	1:200	BD Biosciences	Validated by flow cytometric analysis on mouse splenocytes.
Anti-mouse Ly6C Biotin	HK1.4	Cat# 128003 RRID:AB_1236552	1:100	BioLegend	Validated by immunofluorescent staining with flow cytometric analysis on mouse PBMC
Streptavidin Qdot800		Cat# Q10173MP	1:500	Thermo Fisher Scientific	Validated by immunofluorescent staining with flow cytometric analysis on mouse PBMC
Anti-mouse CD24 BV650	M1/69	Cat# 563545	1:1500	BD Biosciences	Validated by flow cytometric analysis on mouse splenocyte leukocytes.
Anti-mouse CD64 PE	X54-5/7.1	Cat# 139303, RRID:AB_10613467	1:100	BioLegend	Validated by immunofluorescent staining with flow cytometric analysis on mouse lung mononuclear cells
Anti-mouse Ly6G BV605	1A8	Cat# 563005	1:500	BD Biosciences	Validated byflow cytometry on C57Bl/6 bone marrow cells
Anti-mouse Siglec-F PE-CF594	E50-2440	Cat# 562757, RRID:AB_2687994	1:1500	BD Biosciences	Validated by immunofluorescent staining with flow cytometric analysis on mouse lung mononuclear cells
Anti-mouse F4/80-e-Fluor450	BM8	Cat# 48-4801-82	1:200	eBioscience	Validated by flow cytometric analysis of mouse resident peritoneal exudate cells
Anti-mouse CD282 BV421	CB225	Cat# 565908	1:400	BD Biosciences	Validated by staining of C57Bl/6 splenocytes.
Anti-mouse TNF-PerCPCy5.5	MP6-XT22	Cat# 506321, RRID:AB_961435	1:200	BioLegend	Validated by immunofluorescent staining with flow cytometric analysis on mouse lung mononuclear cells stimulated
Anti-mouse IL-6 PE	MP5-20F3	Cat# 504504, RRID:AB_315338	1:100	BioLegend	Validated by immunofluorescent staining with flow cytometric analysis on mouse lung mononuclear cells stimulated
Fluorochrome labeled mAbs for immunostaining of LKS, HSCs and MMPs in BM
APC-anti-mouse lineage cocktail containing anti-CD3e (clone 145-2C11, anti-Ly6G &Ly6C (cloneRB6-8C5), anti-CD11b (Clone M1/70), anti-CD45R/B220 (clone RA3-6B2) and anti-Ly76 (erythroid cells) (clone-mTer-119)		Cat#558074	1:5	BD Biosciences	Validated by flow cytometry on BALB/c bone marrow cells
Anti-mouse C-kit APC-Cy7	2B8	Cat#105825 RRID:AB_1626280	1:100	BioLegend	Validated by flow cytometry on BALB/c bone marrow cells
Anti-mouse Sca-1-PE-Cy7	E13-161.7	Cat#122513	1:100	BioLegend	Validated by flow cytometry on C57Bl/6 splenocytes
Anti-mouse CD150-e-Fluor450	mShad150	Cat# 48-1502-80 RRID:AB_2574044	1:100	eBioscience	Validated by flow cytometry on C57Bl/6 splenocytes
Anti-mouse CD48-PerCP-Efluor710	HM48-1	Cat# 46-0481-80 RRID:AB_10870793	1:100	Invitrogen	Validated by flow cytometry on C57Bl/6 splenocytes
Anti-mouse CD34-FITC	RAM34	Cat#11-0341-81 RRID:AB_465020	1:100	eBioscience	Validated by flow cytometry on C57Bl/6 bone marrow cells.
Anti-mouse Flt3-PE	A2F10.1	Cat# 561068	1:100	BD Biosciences	Validated by flow cytometry on bone marrow cells from BALB/c mice
Fluorochrome labeled mAbs for T cell surface and ICS
Anti-mouse CD3 V450	17A2	Cat# 561389, RRID:AB_10679120	1:200	BD Biosciences	Validated by flow cytometry on splenocytes from BALB/c mice.
Anti-mouse CD4 PE-Cy7	RM4-5	Cat# 552775, RRID:AB_394461	1:400	BD Biosciences	Validated by flow cytometry on mouse splenocytes
Anti-mouse CD8 APC-Cy7	53-6.7	Cat# 557654	1:400	BD Biosciences	Validated by flow cytometry on mouse splenocytes
Anti-mouse CD44-V500	1M7	Cat# 560781	1:200	BD Biosciences	Validated by flow cytometry on bone-marrow myeloid cells
Anti-mouse IFN-𝝲 APC	XMG1.2	Cat# 554413	1:200	BD Biosciences	Validated by expression of IFN-γ by stimulated CD4+ and CD4-C3H splenocytes.
Anti-mouse Tetramer Ag85B:H-2I-Ab		IEDB ID:17460	1:200	NIH Tetramer Core, Atlanta GA	Validated by flow cytometry on P25 TCR-Tg tansgenic mice splenocytes
